# Supplementary material for: Navigation Systems Significantly Improve the Efficiency and Safety of CT-Guided Interventions
Source: Life (Basel). 2026 Mar 6;16(3):431. doi: 10.3390/life16030431 (PMC13027737; doi:10.3390/life16030431)
Supplement: Supplementary file 1 [file life-16-00431-s001.zip]

Archive with 2 entries (2 files):
- Supplemental Figures.pdf
- Supplemental Methods and Tables.pdf
